# Supplementary material for: ﻿Cyrtandraobliquifolia (Gesneriaceae), a new species from Kaua‘i, Hawaiian Islands
Source: PhytoKeys. 2024 Jan 22;237:141–51. doi: 10.3897/phytokeys.237.114704 (PMC10825971; doi:10.3897/phytokeys.237.114704)
Supplement: XML Treatment for Cyrtandra obliquifolia [file phytokeys.237.114704-treatment1.xml]

<!DOCTYPE tp:taxon-treatment
  PUBLIC "-//TaxonX//DTD Taxonomic Treatment Publishing DTD v0 20100105//EN" "tax-treatment-NSO.dtd">
<tp:taxon-treatment xmlns:tp="http://www.plazi.org/taxpub"><tp:treatment-meta><kwd-group><label>Taxon classification</label><kwd>
              <named-content content-type="kingdom">Plantae</named-content>
            </kwd><kwd>
              <named-content content-type="order">Lamiales</named-content>
            </kwd><kwd>
              <named-content content-type="family">Gesneriaceae</named-content>
            </kwd></kwd-group><mixed-citation publication-type="journal"><person-group><name><surname>Wood</surname><given-names>Kenneth R.</given-names></name><name><surname>Wagner</surname><given-names>Warren L.</given-names></name></person-group><article-title>﻿<italic><tp:taxon-name><tp:taxon-name-part taxon-name-part-type="genus" reg="Cyrtandra">Cyrtandra</tp:taxon-name-part><tp:taxon-name-part taxon-name-part-type="species" reg="obliquifolia">obliquifolia</tp:taxon-name-part></tp:taxon-name></italic> (<tp:taxon-name><tp:taxon-name-part taxon-name-part-type="family">Gesneriaceae</tp:taxon-name-part></tp:taxon-name>), a new species from Kaua‘i, Hawaiian Islands</article-title><source>PhytoKeys</source><day>22</day><month>01</month><year>2024</year><volume>237</volume><fpage>141</fpage><lpage>151</lpage><pub-id pub-id-type="doi">10.3897/phytokeys.237.114704</pub-id></mixed-citation></tp:treatment-meta><tp:nomenclature><label>﻿</label><tp:taxon-name>
            <object-id xmlns:xlink="http://www.w3.org/1999/xlink" content-type="arpha" xlink:type="simple">F2B280E4-74DD-5C88-A412-3E450D28BAD8</object-id>
            <tp:taxon-name-part taxon-name-part-type="genus" reg="Cyrtandra">Cyrtandra</tp:taxon-name-part>
            <tp:taxon-name-part taxon-name-part-type="species" reg="obliquifolia">obliquifolia</tp:taxon-name-part>
            <object-id xmlns:xlink="http://www.w3.org/1999/xlink" content-type="ipni" xlink:type="simple">urn:lsid:ipni.org:names:77334870-1</object-id>
          </tp:taxon-name><tp:taxon-authority>K.R.Wood &amp; W.L.Wagner</tp:taxon-authority><tp:taxon-status xmlns:xlink="http://www.w3.org/1999/xlink" xlink:type="simple">sp. nov.</tp:taxon-status><xref ref-type="fig" rid="F2">Figs 2</xref><xref ref-type="fig" rid="F3">, 3</xref></tp:nomenclature><tp:treatment-sec sec-type="diagnosis" id="SECID0ETIAC"><title>Diagnosis.</title><p>Morphologically, <italic><tp:taxon-name><tp:taxon-name-part taxon-name-part-type="genus" reg="Cyrtandra">Cyrtandra</tp:taxon-name-part><tp:taxon-name-part taxon-name-part-type="species" reg="obliquifolia">obliquifolia</tp:taxon-name-part></tp:taxon-name></italic> is similar to <italic><tp:taxon-name><tp:taxon-name-part taxon-name-part-type="genus" reg="Cyrtandra">C.</tp:taxon-name-part><tp:taxon-name-part taxon-name-part-type="species" reg="wawrae">wawrae</tp:taxon-name-part></tp:taxon-name></italic>, differing in having non-peltate leaves (<italic>vs.</italic> peltate), only 3–5-flowered cymes (<italic>vs.</italic> dense umbelliform cymes up to 17-flowered), corolla tube 10–11 mm long (<italic>vs.</italic> 13–17 mm long), and calyx ca. 10 mm long, the lobes lanceolate, 8–9.5 mm long, pilose within (<italic>vs.</italic> calyx 12–32 mm long, enclosing the fruit at maturity, the lobes deltate, 2–6(–10) mm long, glabrate to sparsely pilose).</p></tp:treatment-sec><tp:treatment-sec sec-type="material" id="SECID0EXJAC"><title>Type.</title><p><bold>USA, Hawaiian Islands, Kaua‘i</bold>: Līhu‘e District, below Kamanu Ridge, headwaters of Waikoko, <named-content xmlns:xlink="http://www.w3.org/1999/xlink" content-type="dwc:verbatimCoordinates" xlink:type="simple"><named-content content-type="geo-json" specific-use="{&#34;type&#34;:&#34;Point&#34;,&#34;coordinates&#34;:[-159.484138,22.058641]}" id="NCID0ECKAC" xlink:type="simple">22.058641, -159.484138</named-content></named-content>, 732 m, 12 Jan 2008, <italic>Wood 12775</italic> (holotype: PTBG1000002533!; isotype: BISH1152010!).</p></tp:treatment-sec><tp:treatment-sec sec-type="description" id="SECID0EJKAC"><title>Description.</title><p>Small shrubs ca. 0.5–0.75 m tall; stems few-branched. <bold><italic>Leaves</italic></bold> opposite, those of a pair unequal, usually strongly asymmetrical, sometimes nearly symmetrical, coriaceous, very broadly ovate to broadly elliptic or sometimes suborbicular, 20–29 cm long, (7.8–)10–12.8 cm wide, upper surface sparsely to moderately pilose, the hairs with a broad base, lower surface densely velvety pilose, the hairs with a slightly broader base, sometimes gland-tipped, whitish to pale brown, margins dentate or serrate, moderately densely glandular pilose, apex acuminate, base asymmetrically cordate, auriculate, with one side extending 0.3–1.4 cm further than the other, sometimes cordate, petioles 7–13 cm long. <bold><italic>Flowers</italic></bold> 3–5 in cymes arising in the axils, glandular pilose throughout, peduncles stout, ca. 45 mm long, pedicels 15–25 mm long, bracts foliaceous, broadly ovate, ca. 20–25 mm long. <bold><italic>Calyx</italic></bold> nearly actinomorphic, ca. 10 mm long, the lobes lanceolate, 8–9.5 mm long, pilose, pilose within, apex acuminate, often slightly overlapping near base. <bold><italic>Corolla</italic></bold> white, tube cylindrical, 8.5–15 mm long, pilose, upper lobes reniform, ca. 3 mm long, ca. 4 mm wide, lower lobes rhombic-ovate, 3–4 mm long, 6–8 mm wide; ovary glabrous; style 5–10 mm long, glabrous. <bold><italic>Berries</italic></bold> not seen. <bold><italic>Seeds</italic></bold> not seen.</p></tp:treatment-sec><tp:treatment-sec sec-type="Additional specimen examined" id="SECID0EGLAC"><title>Additional specimen examined.</title><p><bold>USA, Hawaiian Islands, Kaua‘i</bold>: Hanalei District, Wai‘oli Valley, slopes of Namolokama, hanging valley east of main waterfall, <named-content xmlns:xlink="http://www.w3.org/1999/xlink" content-type="dwc:verbatimCoordinates" xlink:type="simple"><named-content content-type="geo-json" specific-use="{&#34;type&#34;:&#34;Point&#34;,&#34;coordinates&#34;:[-159.495704,22.151496]}" id="NCID0ERLAC" xlink:type="simple">22.151496, -159.495704</named-content></named-content>, 835 m, 21 Jan 1993, <italic>Perlman, Lorence, Flynn &amp; Wood 13259</italic> (PTBG, US).</p></tp:treatment-sec><tp:treatment-sec sec-type="phenology" id="SECID0EYLAC"><title>Phenology.</title><p><italic><tp:taxon-name><tp:taxon-name-part taxon-name-part-type="genus" reg="Cyrtandra">Cyrtandra</tp:taxon-name-part><tp:taxon-name-part taxon-name-part-type="species" reg="obliquifolia">obliquifolia</tp:taxon-name-part></tp:taxon-name></italic> has been observed with flower during the month of January.</p></tp:treatment-sec><tp:treatment-sec sec-type="etymology" id="SECID0EJMAC"><title>Etymology.</title><p>The species epithet is from the Latin <italic>obliquus</italic> meaning slanting or unequal sides, and <italic>folius</italic> for leaf.</p></tp:treatment-sec><tp:treatment-sec sec-type="Affinities" id="SECID0ETMAC"><title>Affinities.</title><p><italic><tp:taxon-name><tp:taxon-name-part taxon-name-part-type="genus" reg="Cyrtandra">Cyrtandra</tp:taxon-name-part><tp:taxon-name-part taxon-name-part-type="species" reg="obliquifolia">obliquifolia</tp:taxon-name-part></tp:taxon-name></italic> is closely related to <italic><tp:taxon-name><tp:taxon-name-part taxon-name-part-type="genus" reg="Cyrtandra">C.</tp:taxon-name-part><tp:taxon-name-part taxon-name-part-type="species" reg="wawrae">wawrae</tp:taxon-name-part></tp:taxon-name></italic> as shown by the similar morphology when first collected. A sample of it was included as one of the 31 samples in a hyb-seq phylogenomic analysis of the Hawaiian lineage and was strongly supported as sister to <italic><tp:taxon-name><tp:taxon-name-part taxon-name-part-type="genus" reg="Cyrtandra">C.</tp:taxon-name-part><tp:taxon-name-part taxon-name-part-type="species" reg="wawrae">wawrae</tp:taxon-name-part></tp:taxon-name></italic> and the pair an early-diverging one in the Hawaiian lineage (<xref ref-type="bibr" rid="B5">Kleinkopf et al. 2019</xref>). Our morphological comparisons indicated there are a number of other differences between these two species (Figs <xref ref-type="fig" rid="F2">2</xref>–<xref ref-type="fig" rid="F5">5</xref>; Table <xref ref-type="table" rid="T1">1</xref>).</p><fig id="F2" position="float" orientation="portrait"><object-id xmlns:xlink="http://www.w3.org/1999/xlink" content-type="doi" xlink:type="simple">10.3897/phytokeys.237.114704.figure2</object-id><object-id xmlns:xlink="http://www.w3.org/1999/xlink" content-type="arpha" xlink:type="simple">1BE9C9EB-D75D-5783-9639-39F2BA03B7DD</object-id><label>Figure 2.</label><caption><p><italic><tp:taxon-name><tp:taxon-name-part taxon-name-part-type="genus" reg="Cyrtandra">Cyrtandra</tp:taxon-name-part><tp:taxon-name-part taxon-name-part-type="species" reg="obliquifolia">obliquifolia</tp:taxon-name-part></tp:taxon-name></italic> K.R. Wood &amp; W.L. Wagner <bold>A</bold> habit <bold>B</bold> pubescence on upper leaf surface and margin <bold>C</bold> pubescence on lower surface and margin <bold>D</bold> flower in early anthesis (male phase) <bold>E</bold> flower in full anthesis (female stage) <bold>F</bold> calyx after flowering showing stigma. Drawn from holotype and augmented with photograph of plant that holotype was taken from (<bold>A–D, F</bold>) and from close-up photo of plant that holotype was taken from (<bold>E</bold>).</p></caption><graphic xmlns:xlink="http://www.w3.org/1999/xlink" xlink:href="phytokeys-237-141_article-114704__-g002.jpg" position="float" orientation="portrait" xlink:type="simple" id="oo_971959.jpg"><uri content-type="original_file" xlink:type="simple">https://binary.pensoft.net/fig/971959</uri></graphic></fig><fig id="F3" position="float" orientation="portrait"><object-id xmlns:xlink="http://www.w3.org/1999/xlink" content-type="doi" xlink:type="simple">10.3897/phytokeys.237.114704.figure3</object-id><object-id xmlns:xlink="http://www.w3.org/1999/xlink" content-type="arpha" xlink:type="simple">2814C65D-F7D4-5D36-969D-FB7665123B31</object-id><label>Figure 3.</label><caption><p><italic><tp:taxon-name><tp:taxon-name-part taxon-name-part-type="genus" reg="Cyrtandra">Cyrtandra</tp:taxon-name-part><tp:taxon-name-part taxon-name-part-type="species" reg="obliquifolia">obliquifolia</tp:taxon-name-part></tp:taxon-name></italic> K.R. Wood &amp; W.L. Wagner from headwaters of Waikoko Valley where holotype was collected <bold>A, B</bold> habit <bold>C</bold> close-up of early anthesis flower <bold>D</bold> general habitat of type locality. All photos by K.R. Wood.</p></caption><graphic xmlns:xlink="http://www.w3.org/1999/xlink" xlink:href="phytokeys-237-141_article-114704__-g003.jpg" position="float" orientation="portrait" xlink:type="simple" id="oo_971960.jpg"><uri content-type="original_file" xlink:type="simple">https://binary.pensoft.net/fig/971960</uri></graphic></fig><fig id="F4" position="float" orientation="portrait"><object-id xmlns:xlink="http://www.w3.org/1999/xlink" content-type="doi" xlink:type="simple">10.3897/phytokeys.237.114704.figure4</object-id><object-id xmlns:xlink="http://www.w3.org/1999/xlink" content-type="arpha" xlink:type="simple">6D129DD7-2133-5817-A018-793A5351CDBD</object-id><label>Figure 4.</label><caption><p><italic><tp:taxon-name><tp:taxon-name-part taxon-name-part-type="genus" reg="Cyrtandra">Cyrtandra</tp:taxon-name-part><tp:taxon-name-part taxon-name-part-type="species" reg="wawrae">wawrae</tp:taxon-name-part></tp:taxon-name></italic> C.B. Clarke <bold>A</bold> habit with inflorescence <bold>B</bold> close-up of inflorescence and peltate leaf <bold>C</bold> peltate leaves <bold>D</bold> close-up of corolla and side view of calyx. All photos by K.R. Wood <bold>A</bold> 17 June 2017, Wailua <bold>B</bold> Wailua, <italic>Wood 17317</italic> (PTBG) <bold>C, D</bold> Lumahai, <italic>Wood 17398</italic> (PTBG).</p></caption><graphic xmlns:xlink="http://www.w3.org/1999/xlink" xlink:href="phytokeys-237-141_article-114704__-g004.jpg" position="float" orientation="portrait" xlink:type="simple" id="oo_971961.jpg"><uri content-type="original_file" xlink:type="simple">https://binary.pensoft.net/fig/971961</uri></graphic></fig><fig id="F5" position="float" orientation="portrait"><object-id xmlns:xlink="http://www.w3.org/1999/xlink" content-type="doi" xlink:type="simple">10.3897/phytokeys.237.114704.figure5</object-id><object-id xmlns:xlink="http://www.w3.org/1999/xlink" content-type="arpha" xlink:type="simple">C4166E4F-CCCC-5395-9E7D-AC50984DFC3F</object-id><label>Figure 5.</label><caption><p><italic><tp:taxon-name><tp:taxon-name-part taxon-name-part-type="genus" reg="Cyrtandra">Cyrtandra</tp:taxon-name-part><tp:taxon-name-part taxon-name-part-type="species" reg="wawrae">wawrae</tp:taxon-name-part></tp:taxon-name></italic> C.B. Clarke <bold>A</bold> habit showing dense umbelliform cymes <bold>B</bold> pubescence on upper surface and margin <bold>C</bold> pubescence on lower surface and margin <bold>D</bold> flower, lateral view, in full anthesis (female stage) <bold>E</bold> face view of corolla <bold>F</bold> corolla longitudinal section showing inserted stamens <bold>G</bold> calyx longitudinal section after flowering showing stigma. Drawn from <italic>Wood 907</italic> (US), Kalalau Rim (<bold>A–D, F, G</bold>), and photo of <italic>Wood 17398</italic>, upper Lumahai (<bold>E</bold>). Illustration augmented with photos of habit (<italic>Wood 17317</italic>) and leaves from (<italic>Perlman &amp; Wood 13599</italic>) (A), and photos of flowers (<italic>Wood 17398</italic>) (<bold>D</bold>).</p></caption><graphic xmlns:xlink="http://www.w3.org/1999/xlink" xlink:href="phytokeys-237-141_article-114704__-g005.jpg" position="float" orientation="portrait" xlink:type="simple" id="oo_971962.jpg"><uri content-type="original_file" xlink:type="simple">https://binary.pensoft.net/fig/971962</uri></graphic></fig><table-wrap id="T1" position="float" orientation="portrait"><label>Table 1.</label><caption><p>Comparison of morphological and ecological characters of two similar Kaua‘i species of Hawaiian <italic><tp:taxon-name><tp:taxon-name-part taxon-name-part-type="genus" reg="Cyrtandra">Cyrtandra</tp:taxon-name-part></tp:taxon-name></italic>.</p></caption><table id="TID0EUPAE" rules="all"><tbody><tr><th rowspan="1" colspan="1">Character</th><th rowspan="1" colspan="1">
                    <italic>
                      <tp:taxon-name><tp:taxon-name-part taxon-name-part-type="genus" reg="Cyrtandra">C.</tp:taxon-name-part><tp:taxon-name-part taxon-name-part-type="species" reg="wawrae">wawrae</tp:taxon-name-part></tp:taxon-name>
                    </italic>
                  </th><th rowspan="1" colspan="1">
                    <italic>
                      <tp:taxon-name><tp:taxon-name-part taxon-name-part-type="genus" reg="Cyrtandra">C.</tp:taxon-name-part><tp:taxon-name-part taxon-name-part-type="species" reg="obliquifolia">obliquifolia</tp:taxon-name-part></tp:taxon-name>
                    </italic>
                  </th></tr><tr><td rowspan="1" colspan="1">Leaves</td><td rowspan="1" colspan="1">Peltate, light green, petioles inserted 1–5.5 cm from base, the base rounded to truncate, occasionally broadly cuneate</td><td rowspan="1" colspan="1">Not peltate, dark green, the base asymmetrically cordate, with one side extending 0.3–1.4 cm further than the other, sometimes cordate</td></tr><tr><td rowspan="1" colspan="1">Inflorescence</td><td rowspan="1" colspan="1">with 6–17 flowers, in dense umbelliform cymes arising in the axils just below the current leaves, peduncles 1–35 mm long</td><td rowspan="1" colspan="1">with 3–5 flowers in cymes arising in the axils, peduncles 45 mm long</td></tr><tr><td rowspan="1" colspan="1">Calyx</td><td rowspan="1" colspan="1">12–32 mm long, enclosing the fruit at maturity, the lobes deltate, 2–6(–10) mm long, glabrate to sparsely pilose within</td><td rowspan="1" colspan="1">ca. 10 mm long, the lobes lanceolate, 8–9.5 mm long, pilose within</td></tr><tr><td rowspan="1" colspan="1">Corolla tube</td><td rowspan="1" colspan="1">13–17 mm long</td><td rowspan="1" colspan="1">8.5–15 mm long</td></tr><tr><td rowspan="1" colspan="1">Habitat</td><td rowspan="1" colspan="1">Mesic to wet forest</td><td rowspan="1" colspan="1">Wet forest</td></tr></tbody></table></table-wrap></tp:treatment-sec><tp:treatment-sec sec-type="distribution" id="SECID0EZGAE"><title>Distribution and ecology.</title><p><italic><tp:taxon-name><tp:taxon-name-part taxon-name-part-type="genus" reg="Cyrtandra">Cyrtandra</tp:taxon-name-part><tp:taxon-name-part taxon-name-part-type="species" reg="obliquifolia">obliquifolia</tp:taxon-name-part></tp:taxon-name></italic> is endemic to the volcanic island of Kaua‘i where there is uncertainty whether any surviving plants remain. The oldest of the main Hawaiian Islands and summiting at 1598 m, Kaua‘i contains the highest level of floristic diversity throughout the archipelago with ca. 250 <abbrev xmlns:xlink="http://www.w3.org/1999/xlink" xlink:title="single-island endemics" id="ABBRID0EKHAE" xlink:type="simple">SIE</abbrev> and a total of ca. 673 native vascular plant taxa (<xref ref-type="bibr" rid="B9">Wagner et al. 1999</xref>; <xref ref-type="bibr" rid="B8">Vernon and Ranker 2013</xref>; <xref ref-type="bibr" rid="B12">Wood et al. 2016</xref>; <xref ref-type="bibr" rid="B7">Rønsted et al. 2022</xref>). Local botanists estimate around 21 of those Kaua‘i <abbrev xmlns:xlink="http://www.w3.org/1999/xlink" xlink:title="single-island endemics" id="ABBRID0E5HAE" xlink:type="simple">SIE</abbrev> taxa are possibly extinct with no known wild individuals (<xref ref-type="bibr" rid="B13">Wood et al. 2019</xref>). Kaua‘i features a highly variable physical geography compared to the younger high Hawaiian Islands, exemplified by deeply eroded and isolated drainages, well-defined canyons, tall coastal seacliffs, along with lowland and montane bogs and interior wet cliff habitats. Although much of the lowland dry habitats had been altered or lost by the time the first European explorer, Captain Cook, made contact on Kaua‘i in 1778, there still remains a fair abundance of mesic and wet forest ecosystems, much of which are extremely rugged and unexplored. It was around Kaua‘i’s saturated cliffs and towering waterfalls that <italic><tp:taxon-name><tp:taxon-name-part taxon-name-part-type="genus" reg="Cyrtandra">Cyrtandra</tp:taxon-name-part><tp:taxon-name-part taxon-name-part-type="species" reg="obliquifolia">obliquifolia</tp:taxon-name-part></tp:taxon-name></italic> was documented.</p><p>A vegetative plant of <italic><tp:taxon-name><tp:taxon-name-part taxon-name-part-type="genus" reg="Cyrtandra">Cyrtandra</tp:taxon-name-part><tp:taxon-name-part taxon-name-part-type="species" reg="obliquifolia">obliquifolia</tp:taxon-name-part></tp:taxon-name></italic> was first documented in 1993 and noted to be occasional around an inaccessible hanging valley above Wai`oli Stream, Kaua‘i, on the isolated northern face of Namolokama Mountain at 835 m elev. (Fig. <xref ref-type="fig" rid="F1">1</xref>). This survey was facilitated by helicopter. Few botanists have since returned to this exact location, and although no individuals have since been reported around this site, further surveys are recommended along the wet cliffs and surrounding forests of Namolokama’s isolated hanging valleys. It should be noted that several rare plant taxa in this area have declined as a result of an influx of weedy invasive plants establishing themselves post-hurricane Iniki (ca. 1992). In Aug 2023, the first author flew into the Wai`oli region and visited the area just below the hanging valley where <italic>Perlman 13259</italic> was collected, and, unfortunately, confirms the serious degradation of the region since the 1990s. A second colony of <italic><tp:taxon-name><tp:taxon-name-part taxon-name-part-type="genus" reg="Cyrtandra">C.</tp:taxon-name-part><tp:taxon-name-part taxon-name-part-type="species" reg="obliquifolia">obliquifolia</tp:taxon-name-part></tp:taxon-name></italic> was documented in flower 15 years later (i.e., Jan 2008) along the windward headwater drainage of Waikoko Stream at 732 m elev. (east central Kaua‘i; Fig. <xref ref-type="fig" rid="F1">1</xref>). After discovery, this region suffered a devastating landslide which possibly destroyed the known colony of ca. 20 individuals of <italic><tp:taxon-name><tp:taxon-name-part taxon-name-part-type="genus" reg="Cyrtandra">C.</tp:taxon-name-part><tp:taxon-name-part taxon-name-part-type="species" reg="obliquifolia">obliquifolia</tp:taxon-name-part></tp:taxon-name></italic>, along with the last known Kaua‘i colony of <italic><tp:taxon-name><tp:taxon-name-part taxon-name-part-type="genus" reg="Lysimachia">Lysimachia</tp:taxon-name-part><tp:taxon-name-part taxon-name-part-type="species" reg="filifolia">filifolia</tp:taxon-name-part></tp:taxon-name></italic> C.N. Forbes &amp; Lydgate (<tp:taxon-name><tp:taxon-name-part taxon-name-part-type="family">Primulaceae</tp:taxon-name-part></tp:taxon-name>). Still, there is extensive habitat surrounding the Waikoko headwaters where additional colonies of <italic><tp:taxon-name><tp:taxon-name-part taxon-name-part-type="genus" reg="Cyrtandra">C.</tp:taxon-name-part><tp:taxon-name-part taxon-name-part-type="species" reg="obliquifolia">obliquifolia</tp:taxon-name-part></tp:taxon-name></italic> could still occur (Figs <xref ref-type="fig" rid="F1">1</xref>, <xref ref-type="fig" rid="F3">3D</xref>).</p><p>The plant community where both colonies of <italic><tp:taxon-name><tp:taxon-name-part taxon-name-part-type="genus" reg="Cyrtandra">Cyrtandra</tp:taxon-name-part><tp:taxon-name-part taxon-name-part-type="species" reg="obliquifolia">obliquifolia</tp:taxon-name-part></tp:taxon-name></italic> were found is a <italic><tp:taxon-name><tp:taxon-name-part taxon-name-part-type="genus" reg="Metrosideros">Metrosideros</tp:taxon-name-part></tp:taxon-name></italic> Banks ex Gaertn. (<tp:taxon-name><tp:taxon-name-part taxon-name-part-type="family">Myrtaceae</tp:taxon-name-part></tp:taxon-name>) / <italic><tp:taxon-name><tp:taxon-name-part taxon-name-part-type="genus" reg="Cheirodendron">Cheirodendron</tp:taxon-name-part></tp:taxon-name></italic> Nutt. ex Seem. (<tp:taxon-name><tp:taxon-name-part taxon-name-part-type="family">Araliaceae</tp:taxon-name-part></tp:taxon-name>) lowland wet forest. These forests are low statured and partially open where they flourish around the bases of seeping vertical basalt wet cliff communities. Associate plant species in the area include a rich mix of endemic native sedges, grasses, ferns, herbs, shrubs, and stunted trees, many of the species being unique single-island endemics. <xref ref-type="bibr" rid="B11">Wood and Knope (2023)</xref> defined the general ecology of these wet forests and cliffs in their publication of <italic><tp:taxon-name><tp:taxon-name-part taxon-name-part-type="genus" reg="Bidens">Bidens</tp:taxon-name-part><tp:taxon-name-part taxon-name-part-type="species" reg="wailele">wailele</tp:taxon-name-part></tp:taxon-name></italic> K.R. Wood &amp; Knope, a recently described endemic perennial herb also documented around the holotype area of <italic><tp:taxon-name><tp:taxon-name-part taxon-name-part-type="genus" reg="Cyrtandra">C.</tp:taxon-name-part><tp:taxon-name-part taxon-name-part-type="species" reg="obliquifolia">obliquifolia</tp:taxon-name-part></tp:taxon-name></italic>. From our observations, <italic><tp:taxon-name><tp:taxon-name-part taxon-name-part-type="genus" reg="Cyrtandra">C.</tp:taxon-name-part><tp:taxon-name-part taxon-name-part-type="species" reg="obliquifolia">obliquifolia</tp:taxon-name-part></tp:taxon-name></italic> inhabits the open banks of streams within these lowland wet forests, in addition to the lower walls of the surrounding wet cliff community. Associated genera of trees in the type locality include <italic><tp:taxon-name><tp:taxon-name-part taxon-name-part-type="genus" reg="Polyscias">Polyscias</tp:taxon-name-part></tp:taxon-name></italic> J.R. Forst. &amp; G. Forst. (<tp:taxon-name><tp:taxon-name-part taxon-name-part-type="family">Araliaceae</tp:taxon-name-part></tp:taxon-name>); <italic><tp:taxon-name><tp:taxon-name-part taxon-name-part-type="genus" reg="Pritchardia">Pritchardia</tp:taxon-name-part></tp:taxon-name></italic> Seem. &amp; H. Wendl. (<tp:taxon-name><tp:taxon-name-part taxon-name-part-type="family">Arecaceae</tp:taxon-name-part></tp:taxon-name>); <italic><tp:taxon-name><tp:taxon-name-part taxon-name-part-type="genus" reg="Dubautia">Dubautia</tp:taxon-name-part></tp:taxon-name></italic> Gaudich. (<tp:taxon-name><tp:taxon-name-part taxon-name-part-type="family">Asteraceae</tp:taxon-name-part></tp:taxon-name>); <italic><tp:taxon-name><tp:taxon-name-part taxon-name-part-type="genus" reg="Cyanea">Cyanea</tp:taxon-name-part></tp:taxon-name></italic> Gaudich., <italic><tp:taxon-name><tp:taxon-name-part taxon-name-part-type="genus" reg="Lobelia">Lobelia</tp:taxon-name-part></tp:taxon-name></italic> Plum. ex L. (<tp:taxon-name><tp:taxon-name-part taxon-name-part-type="family">Campanulaceae</tp:taxon-name-part></tp:taxon-name>); <italic><tp:taxon-name><tp:taxon-name-part taxon-name-part-type="genus" reg="Perrottetia">Perrottetia</tp:taxon-name-part></tp:taxon-name></italic> Kunth (<tp:taxon-name><tp:taxon-name-part taxon-name-part-type="family">Dipentodontaceae</tp:taxon-name-part></tp:taxon-name>); <italic><tp:taxon-name><tp:taxon-name-part taxon-name-part-type="genus" reg="Antidesma">Antidesma</tp:taxon-name-part></tp:taxon-name></italic> L., <italic><tp:taxon-name><tp:taxon-name-part taxon-name-part-type="genus" reg="Euphorbia">Euphorbia</tp:taxon-name-part></tp:taxon-name></italic> L. (<tp:taxon-name><tp:taxon-name-part taxon-name-part-type="family">Euphorbiaceae</tp:taxon-name-part></tp:taxon-name>); <italic><tp:taxon-name><tp:taxon-name-part taxon-name-part-type="genus" reg="Hydrangea">Hydrangea</tp:taxon-name-part></tp:taxon-name></italic> Gronov. (<tp:taxon-name><tp:taxon-name-part taxon-name-part-type="family">Hydrangeaceae</tp:taxon-name-part></tp:taxon-name>); <italic><tp:taxon-name><tp:taxon-name-part taxon-name-part-type="genus" reg="Syzygium">Syzygium</tp:taxon-name-part></tp:taxon-name></italic> Gaertn. (<tp:taxon-name><tp:taxon-name-part taxon-name-part-type="family">Myrtaceae</tp:taxon-name-part></tp:taxon-name>); <italic><tp:taxon-name><tp:taxon-name-part taxon-name-part-type="genus" reg="Bobea">Bobea</tp:taxon-name-part></tp:taxon-name></italic> Gaudich., <italic><tp:taxon-name><tp:taxon-name-part taxon-name-part-type="genus" reg="Coprosma">Coprosma</tp:taxon-name-part></tp:taxon-name></italic> J.R. Forst. &amp; G. Forst., <italic><tp:taxon-name><tp:taxon-name-part taxon-name-part-type="genus" reg="Kadua">Kadua</tp:taxon-name-part></tp:taxon-name></italic> Cham. &amp; Schltdl. (some being smaller shrubs), <italic><tp:taxon-name><tp:taxon-name-part taxon-name-part-type="genus" reg="Psychotria">Psychotria</tp:taxon-name-part></tp:taxon-name></italic> L. (<tp:taxon-name><tp:taxon-name-part taxon-name-part-type="family">Rubiaceae</tp:taxon-name-part></tp:taxon-name>); <italic><tp:taxon-name><tp:taxon-name-part taxon-name-part-type="genus" reg="Melicope">Melicope</tp:taxon-name-part></tp:taxon-name></italic> J.R. Forst. &amp; G. Forst. (<tp:taxon-name><tp:taxon-name-part taxon-name-part-type="family">Rutaceae</tp:taxon-name-part></tp:taxon-name>), and <italic><tp:taxon-name><tp:taxon-name-part taxon-name-part-type="genus" reg="Pipturus">Pipturus</tp:taxon-name-part></tp:taxon-name></italic> Wedd., <italic><tp:taxon-name><tp:taxon-name-part taxon-name-part-type="genus" reg="Touchardia">Touchardia</tp:taxon-name-part></tp:taxon-name></italic> Gaudich., <italic><tp:taxon-name><tp:taxon-name-part taxon-name-part-type="genus" reg="Urera">Urera</tp:taxon-name-part></tp:taxon-name></italic> Gaudich. (<tp:taxon-name><tp:taxon-name-part taxon-name-part-type="family">Urticaceae</tp:taxon-name-part></tp:taxon-name>). Genera of sedges and grasses include <italic><tp:taxon-name><tp:taxon-name-part taxon-name-part-type="genus" reg="Carex">Carex</tp:taxon-name-part></tp:taxon-name></italic> L., <italic><tp:taxon-name><tp:taxon-name-part taxon-name-part-type="genus" reg="Cyperus">Cyperus</tp:taxon-name-part></tp:taxon-name></italic> L., <italic><tp:taxon-name><tp:taxon-name-part taxon-name-part-type="genus" reg="Machaerina">Machaerina</tp:taxon-name-part></tp:taxon-name></italic> Vahl (<tp:taxon-name><tp:taxon-name-part taxon-name-part-type="family">Cyperaceae</tp:taxon-name-part></tp:taxon-name>); <italic><tp:taxon-name><tp:taxon-name-part taxon-name-part-type="genus" reg="Eragrostis">Eragrostis</tp:taxon-name-part></tp:taxon-name></italic> Wolf, <italic><tp:taxon-name><tp:taxon-name-part taxon-name-part-type="genus" reg="Isachne">Isachne</tp:taxon-name-part></tp:taxon-name></italic> R. Br. (<tp:taxon-name><tp:taxon-name-part taxon-name-part-type="family">Poaceae</tp:taxon-name-part></tp:taxon-name>); ferns of <italic><tp:taxon-name><tp:taxon-name-part taxon-name-part-type="genus" reg="Asplenium">Asplenium</tp:taxon-name-part></tp:taxon-name></italic> L., <italic><tp:taxon-name><tp:taxon-name-part taxon-name-part-type="genus" reg="Hymenasplenium">Hymenasplenium</tp:taxon-name-part></tp:taxon-name></italic> Hayata (<tp:taxon-name><tp:taxon-name-part taxon-name-part-type="family">Aspleniaceae</tp:taxon-name-part></tp:taxon-name>); <italic><tp:taxon-name><tp:taxon-name-part taxon-name-part-type="genus" reg="Deparia">Deparia</tp:taxon-name-part></tp:taxon-name></italic> Hook. &amp; Grev., <italic><tp:taxon-name><tp:taxon-name-part taxon-name-part-type="genus" reg="Diplazium">Diplazium</tp:taxon-name-part></tp:taxon-name></italic> Sw. (Ath<bold>y</bold>riaceae); <italic><tp:taxon-name><tp:taxon-name-part taxon-name-part-type="genus" reg="Sadleria">Sadleria</tp:taxon-name-part></tp:taxon-name></italic> Kaulf. (<tp:taxon-name><tp:taxon-name-part taxon-name-part-type="family">Blechnaceae</tp:taxon-name-part></tp:taxon-name>); <italic><tp:taxon-name><tp:taxon-name-part taxon-name-part-type="genus" reg="Cibotium">Cibotium</tp:taxon-name-part></tp:taxon-name></italic> Kaulf. (<tp:taxon-name><tp:taxon-name-part taxon-name-part-type="family">Cibotiaceae</tp:taxon-name-part></tp:taxon-name>); <italic><tp:taxon-name><tp:taxon-name-part taxon-name-part-type="genus" reg="Microlepia">Microlepia</tp:taxon-name-part></tp:taxon-name></italic> C. Presl (<tp:taxon-name><tp:taxon-name-part taxon-name-part-type="family">Dennstaedtiaceae</tp:taxon-name-part></tp:taxon-name>); <italic><tp:taxon-name><tp:taxon-name-part taxon-name-part-type="genus" reg="Hoiokula">Hoiokula</tp:taxon-name-part></tp:taxon-name></italic> S.E. Fawc. &amp; A.R. Sm., <italic><tp:taxon-name><tp:taxon-name-part taxon-name-part-type="genus" reg="Menisciopsis">Menisciopsis</tp:taxon-name-part></tp:taxon-name></italic> (Holttum) S.E. Fawc. &amp; A.R. Sm. (<tp:taxon-name><tp:taxon-name-part taxon-name-part-type="family">Thelypteridaceae</tp:taxon-name-part></tp:taxon-name>); herbs and shrubs include <italic><tp:taxon-name><tp:taxon-name-part taxon-name-part-type="genus" reg="Bidens">Bidens</tp:taxon-name-part></tp:taxon-name></italic> L. (<tp:taxon-name><tp:taxon-name-part taxon-name-part-type="family">Asteraceae</tp:taxon-name-part></tp:taxon-name>); <italic><tp:taxon-name><tp:taxon-name-part taxon-name-part-type="genus" reg="Cyrtandra">Cyrtandra</tp:taxon-name-part></tp:taxon-name></italic> J.R. Forst. &amp; G. Forst. (<tp:taxon-name><tp:taxon-name-part taxon-name-part-type="family">Gesneriaceae</tp:taxon-name-part></tp:taxon-name>); <italic><tp:taxon-name><tp:taxon-name-part taxon-name-part-type="genus" reg="Gunnera">Gunnera</tp:taxon-name-part></tp:taxon-name></italic> L. (<tp:taxon-name><tp:taxon-name-part taxon-name-part-type="family">Gunneraceae</tp:taxon-name-part></tp:taxon-name>); <italic><tp:taxon-name><tp:taxon-name-part taxon-name-part-type="genus" reg="Plantago">Plantago</tp:taxon-name-part></tp:taxon-name></italic> L. (<tp:taxon-name><tp:taxon-name-part taxon-name-part-type="family">Plantaginaceae</tp:taxon-name-part></tp:taxon-name>); <italic><tp:taxon-name><tp:taxon-name-part taxon-name-part-type="genus" reg="Lysimachia">Lysimachia</tp:taxon-name-part></tp:taxon-name></italic> Tourn. ex L. (<tp:taxon-name><tp:taxon-name-part taxon-name-part-type="family">Primulaceae</tp:taxon-name-part></tp:taxon-name>); and the woody climber <italic><tp:taxon-name><tp:taxon-name-part taxon-name-part-type="genus" reg="Freycinetia">Freycinetia</tp:taxon-name-part></tp:taxon-name></italic> Gaudich. (<tp:taxon-name><tp:taxon-name-part taxon-name-part-type="family">Pandanaceae</tp:taxon-name-part></tp:taxon-name>).</p></tp:treatment-sec><tp:treatment-sec sec-type="Preliminary conservation assessment" id="SECID0EVZAE"><title>Preliminary conservation assessment.</title><p><bold><italic>IUCN Red List Category</italic>.</bold> When evaluated using the World Conservation Union (<xref ref-type="bibr" rid="B3">IUCN 2012</xref>, <xref ref-type="bibr" rid="B4">2022</xref>) guidelines and criteria for endangerment, <italic><tp:taxon-name><tp:taxon-name-part taxon-name-part-type="genus" reg="Cyrtandra">Cyrtandra</tp:taxon-name-part><tp:taxon-name-part taxon-name-part-type="species" reg="obliquifolia">obliquifolia</tp:taxon-name-part></tp:taxon-name></italic> falls into the Critically Endangered (<abbrev xmlns:xlink="http://www.w3.org/1999/xlink" xlink:title="Critically Endangered" id="ABBRID0ET1AE" xlink:type="simple">CR</abbrev>) category. Our evaluation following the IUCN hierarchical alphanumeric numbering system of criteria and conditions is <abbrev xmlns:xlink="http://www.w3.org/1999/xlink" xlink:title="Critically Endangered" id="ABBRID0EX1AE" xlink:type="simple">CR</abbrev> B1ab(i,ii,iii,iv,v); B2ab(i,ii,iii,iv,v); C2a(i); D; which reflects a severely limited <abbrev xmlns:xlink="http://www.w3.org/1999/xlink" xlink:title="extent of occurrence" id="ABBRID0E21AE" xlink:type="simple">EOO</abbrev> of less than 100 km<sup>2</sup> (i.e., 4 km<sup>2</sup>) an <abbrev xmlns:xlink="http://www.w3.org/1999/xlink" xlink:title="area of occupancy" id="ABBRID0ED2AE" xlink:type="simple">AOO</abbrev> of less than 10 km<sup>2</sup> (i.e., 1 km<sup>2</sup>), a severely fragmented distribution with two subpopulations separated by 10 km, a continued decline in quality of habitat inferred, and a population of ca. 40 mature plants observed, ranging between 732 and 835 m elev. The continued decline in quality of habitat for <italic><tp:taxon-name><tp:taxon-name-part taxon-name-part-type="genus" reg="Cyrtandra">Cyrtandra</tp:taxon-name-part><tp:taxon-name-part taxon-name-part-type="species" reg="obliquifolia">obliquifolia</tp:taxon-name-part></tp:taxon-name></italic> is evidenced by severe habitat degradation from invasive plants and animals, in addition to hurricane force winds, flash floods and landslides (especially after torrential rains). Destructive non-native animals in the area include (<italic><tp:taxon-name><tp:taxon-name-part taxon-name-part-type="genus" reg="Sus">Sus</tp:taxon-name-part><tp:taxon-name-part taxon-name-part-type="species" reg="scrofa">scrofa</tp:taxon-name-part></tp:taxon-name></italic> L.), and rats (<italic><tp:taxon-name><tp:taxon-name-part taxon-name-part-type="genus" reg="Rattus">Rattus</tp:taxon-name-part></tp:taxon-name></italic> spp.), along with introduced slugs and insects. Specific invasive non-native plants include <italic><tp:taxon-name><tp:taxon-name-part taxon-name-part-type="genus" reg="Ageratum">Ageratum</tp:taxon-name-part><tp:taxon-name-part taxon-name-part-type="species" reg="conyzoides">conyzoides</tp:taxon-name-part></tp:taxon-name></italic> L., <italic><tp:taxon-name><tp:taxon-name-part taxon-name-part-type="genus" reg="Erigeron">Erigeron</tp:taxon-name-part><tp:taxon-name-part taxon-name-part-type="species" reg="bonariensis">bonariensis</tp:taxon-name-part></tp:taxon-name></italic> L., <italic><tp:taxon-name><tp:taxon-name-part taxon-name-part-type="genus" reg="Erigeron">E.</tp:taxon-name-part><tp:taxon-name-part taxon-name-part-type="species" reg="karvinskianus">karvinskianus</tp:taxon-name-part></tp:taxon-name></italic> DC., (<tp:taxon-name><tp:taxon-name-part taxon-name-part-type="family">Asteraceae</tp:taxon-name-part></tp:taxon-name>); <italic><tp:taxon-name><tp:taxon-name-part taxon-name-part-type="genus" reg="Buddleja">Buddleja</tp:taxon-name-part><tp:taxon-name-part taxon-name-part-type="species" reg="asiatica">asiatica</tp:taxon-name-part></tp:taxon-name></italic> Lour. (<tp:taxon-name><tp:taxon-name-part taxon-name-part-type="family">Buddlejaceae</tp:taxon-name-part></tp:taxon-name>); <italic><tp:taxon-name><tp:taxon-name-part taxon-name-part-type="genus" reg="Sphaeropteris">Sphaeropteris</tp:taxon-name-part><tp:taxon-name-part taxon-name-part-type="species" reg="cooperi">cooperi</tp:taxon-name-part></tp:taxon-name></italic> (Hook. ex F. Muell.) R.M. Tryon (<tp:taxon-name><tp:taxon-name-part taxon-name-part-type="family">Cyatheaceae</tp:taxon-name-part></tp:taxon-name>); <italic><tp:taxon-name><tp:taxon-name-part taxon-name-part-type="genus" reg="Juncus">Juncus</tp:taxon-name-part><tp:taxon-name-part taxon-name-part-type="species" reg="planifolius">planifolius</tp:taxon-name-part></tp:taxon-name></italic> R. Br. (<tp:taxon-name><tp:taxon-name-part taxon-name-part-type="family">Juncaceae</tp:taxon-name-part></tp:taxon-name>); <italic><tp:taxon-name><tp:taxon-name-part taxon-name-part-type="genus" reg="Miconia">Miconia</tp:taxon-name-part><tp:taxon-name-part taxon-name-part-type="species" reg="crenata">crenata</tp:taxon-name-part></tp:taxon-name></italic> (Vahl.) Michelang. (<tp:taxon-name><tp:taxon-name-part taxon-name-part-type="family">Melastomataceae</tp:taxon-name-part></tp:taxon-name>); <italic><tp:taxon-name><tp:taxon-name-part taxon-name-part-type="genus" reg="Psidium">Psidium</tp:taxon-name-part><tp:taxon-name-part taxon-name-part-type="species" reg="cattleyanum">cattleyanum</tp:taxon-name-part></tp:taxon-name></italic> Sabine (<tp:taxon-name><tp:taxon-name-part taxon-name-part-type="family">Myrtaceae</tp:taxon-name-part></tp:taxon-name>); <italic><tp:taxon-name><tp:taxon-name-part taxon-name-part-type="genus" reg="Andropogon">Andropogon</tp:taxon-name-part><tp:taxon-name-part taxon-name-part-type="species" reg="glomeratus">glomeratus</tp:taxon-name-part></tp:taxon-name></italic> (Walter) Britton, Sterns &amp; Poggenb., <italic><tp:taxon-name><tp:taxon-name-part taxon-name-part-type="genus" reg="Axonopus">Axonopus</tp:taxon-name-part><tp:taxon-name-part taxon-name-part-type="species" reg="fissifolius">fissifolius</tp:taxon-name-part></tp:taxon-name></italic> (Raddi) Kuhlm., <italic><tp:taxon-name><tp:taxon-name-part taxon-name-part-type="genus" reg="Sacciolepis">Sacciolepis</tp:taxon-name-part><tp:taxon-name-part taxon-name-part-type="species" reg="indica">indica</tp:taxon-name-part></tp:taxon-name></italic> (L.) Chase (<tp:taxon-name><tp:taxon-name-part taxon-name-part-type="family">Poaceae</tp:taxon-name-part></tp:taxon-name>); <italic><tp:taxon-name><tp:taxon-name-part taxon-name-part-type="genus" reg="Adiantum">Adiantum</tp:taxon-name-part><tp:taxon-name-part taxon-name-part-type="species" reg="raddianum">raddianum</tp:taxon-name-part></tp:taxon-name></italic> C. Presl (<tp:taxon-name><tp:taxon-name-part taxon-name-part-type="family">Pteridaceae</tp:taxon-name-part></tp:taxon-name>); <italic><tp:taxon-name><tp:taxon-name-part taxon-name-part-type="genus" reg="Rubus">Rubus</tp:taxon-name-part><tp:taxon-name-part taxon-name-part-type="species" reg="rosifolius">rosifolius</tp:taxon-name-part></tp:taxon-name></italic> Sm. (<tp:taxon-name><tp:taxon-name-part taxon-name-part-type="family">Rosaceae</tp:taxon-name-part></tp:taxon-name>); and <italic><tp:taxon-name><tp:taxon-name-part taxon-name-part-type="genus" reg="Hedychium">Hedychium</tp:taxon-name-part><tp:taxon-name-part taxon-name-part-type="species" reg="gardnerianum">gardnerianum</tp:taxon-name-part></tp:taxon-name></italic> Sheph. ex Ker Gawl. (<tp:taxon-name><tp:taxon-name-part taxon-name-part-type="family">Zingiberaceae</tp:taxon-name-part></tp:taxon-name>).</p><p>As exhaustive surveys have not yet been conducted in the surrounding habitats where <italic><tp:taxon-name><tp:taxon-name-part taxon-name-part-type="genus" reg="Cyrtandra">Cyrtandra</tp:taxon-name-part><tp:taxon-name-part taxon-name-part-type="species" reg="obliquifolia">obliquifolia</tp:taxon-name-part></tp:taxon-name></italic> has been documented, we do not believe this species is extinct in the wild.</p><p>We are hoping that this publication with description and illustrations will give botanists incentive and guidance to look for additional colonies of this beautiful gesneriad around the hanging valleys that surround Namolokama, along with searches along the back walls of Waikoko drainage and wet cliffs of Kamanu ridge which rise up to the very summit of Kawaikini, Kaua‘i. We also recommend concerted inventories be initiated deep into the great central, headwater drainage of Olokele, which is quite near the holotype region yet privately owned and in need of special permitting for exploration.</p></tp:treatment-sec><tp:treatment-sec><!--Section generated to contain objects referenced in tp:taxon-treatment.--><fig id="F1" position="float" orientation="portrait"><object-id xmlns:xlink="http://www.w3.org/1999/xlink" content-type="doi" xlink:type="simple">10.3897/phytokeys.237.114704.figure1</object-id><object-id xmlns:xlink="http://www.w3.org/1999/xlink" content-type="arpha" xlink:type="simple">88B89118-6994-5E1A-ABC2-A91B27AA58DF</object-id><label>Figure 1.</label><caption><p>Distribution map (Kaua‘i, Hawaiian Islands) with dots representing the two known locations of <italic><tp:taxon-name><tp:taxon-name-part taxon-name-part-type="genus" reg="Cyrtandra">Cyrtandra</tp:taxon-name-part><tp:taxon-name-part taxon-name-part-type="species" reg="obliquifolia">obliquifolia</tp:taxon-name-part></tp:taxon-name></italic> K.R. Wood &amp; W.L. Wagner and polygon representing the broad distribution of <italic><tp:taxon-name><tp:taxon-name-part taxon-name-part-type="genus" reg="Cyrtandra">C.</tp:taxon-name-part><tp:taxon-name-part taxon-name-part-type="species" reg="wawrae">wawrae</tp:taxon-name-part></tp:taxon-name></italic> C.B. Clarke.</p></caption><graphic xmlns:xlink="http://www.w3.org/1999/xlink" xlink:href="phytokeys-237-141_article-114704__-g001.jpg" position="float" orientation="portrait" xlink:type="simple" id="oo_971958.jpg"><uri content-type="original_file" xlink:type="simple">https://binary.pensoft.net/fig/971958</uri></graphic></fig></tp:treatment-sec><ref-list><ref id="B5"><mixed-citation xmlns:xlink="http://www.w3.org/1999/xlink" xlink:type="simple"><person-group><name name-style="western"><surname>Kleinkopf</surname><given-names>J</given-names></name><name name-style="western"><surname>Roberts</surname><given-names>W</given-names></name><name name-style="western"><surname>Wagner</surname><given-names>WL</given-names></name><name name-style="western"><surname>Roalson</surname><given-names>EH</given-names></name></person-group> (<year>2019</year>) <article-title>Diversification of Hawaiian <italic><tp:taxon-name><tp:taxon-name-part taxon-name-part-type="genus">Cyrtandra</tp:taxon-name-part></tp:taxon-name></italic> (<tp:taxon-name><tp:taxon-name-part taxon-name-part-type="family">Gesneriaceae</tp:taxon-name-part></tp:taxon-name>) under the influence of incomplete lineage sorting and hybridization.</article-title><source>Journal of Systematics and Evolution</source><volume>57</volume>(<issue>6</issue>): <fpage>561</fpage>–<lpage>578</lpage>. <ext-link xlink:href="10.1111/jse.12519" ext-link-type="doi" xlink:type="simple">https://doi.org/10.1111/jse.12519</ext-link></mixed-citation></ref><ref id="B9"><mixed-citation xmlns:xlink="http://www.w3.org/1999/xlink" xlink:type="simple"><person-group><name name-style="western"><surname>Wagner</surname><given-names>WL</given-names></name><name name-style="western"><surname>Herbst</surname><given-names>DR</given-names></name><name name-style="western"><surname>Sohmer</surname><given-names>SH</given-names></name></person-group> (<year>1999</year>) Manual of the Flowering Plants of Hawai‘i, revised edition with supplement by Wagner WL and Herbst DR. University of Hawai‘i Press (2 Vols). Bishop Museum Special Publication 97, 1919 pp.</mixed-citation></ref><ref id="B8"><mixed-citation xmlns:xlink="http://www.w3.org/1999/xlink" xlink:type="simple"><person-group><name name-style="western"><surname>Vernon</surname><given-names>AL</given-names></name><name name-style="western"><surname>Ranker</surname><given-names>TA</given-names></name></person-group> (<year>2013</year>) <article-title>Current status of the ferns and lycophytes of the Hawaiian Islands.</article-title><source>American Fern Journal</source><volume>103</volume>(<issue>2</issue>): <fpage>59</fpage>–<lpage>111</lpage>. <ext-link xlink:href="10.1640/0002-8444-103.2.59" ext-link-type="doi" xlink:type="simple">https://doi.org/10.1640/0002-8444-103.2.59</ext-link></mixed-citation></ref><ref id="B12"><mixed-citation xmlns:xlink="http://www.w3.org/1999/xlink" xlink:type="simple"><person-group><name name-style="western"><surname>Wood</surname><given-names>KR</given-names></name><name name-style="western"><surname>Lorence</surname><given-names>DH</given-names></name><name name-style="western"><surname>Kiehn</surname><given-names>M</given-names></name></person-group> (<year>2016</year>) <article-title><italic><tp:taxon-name><tp:taxon-name-part taxon-name-part-type="genus">Coprosma</tp:taxon-name-part><tp:taxon-name-part taxon-name-part-type="species">kawaikiniensis</tp:taxon-name-part></tp:taxon-name></italic> (<tp:taxon-name><tp:taxon-name-part taxon-name-part-type="family">Rubiaceae</tp:taxon-name-part></tp:taxon-name>) a new species from the <italic><tp:taxon-name><tp:taxon-name-part taxon-name-part-type="genus">Dubautia</tp:taxon-name-part></tp:taxon-name></italic>-<italic><tp:taxon-name><tp:taxon-name-part taxon-name-part-type="genus">Sadleria</tp:taxon-name-part></tp:taxon-name></italic> shrubland-fernland community on Kaua’i, Hawaiian Islands.</article-title><source>PhytoKeys</source><volume>60</volume>: <fpage>21</fpage>–<lpage>32</lpage>. <ext-link xlink:href="10.3897/phytokeys.60.6406" ext-link-type="doi" xlink:type="simple">https://doi.org/10.3897/phytokeys.60.6406</ext-link></mixed-citation></ref><ref id="B7"><mixed-citation xmlns:xlink="http://www.w3.org/1999/xlink" xlink:type="simple"><person-group><name name-style="western"><surname>Rønsted</surname><given-names>N</given-names></name><name name-style="western"><surname>Walsh</surname><given-names>SK</given-names></name><name name-style="western"><surname>Clark</surname><given-names>M</given-names></name><name name-style="western"><surname>Edmonds</surname><given-names>M</given-names></name><name name-style="western"><surname>Flynn</surname><given-names>T</given-names></name><name name-style="western"><surname>Heintzman</surname><given-names>S</given-names></name><name name-style="western"><surname>Loomis</surname><given-names>A</given-names></name><name name-style="western"><surname>Lorence</surname><given-names>D</given-names></name><name name-style="western"><surname>Nagendra</surname><given-names>U</given-names></name><name name-style="western"><surname>Nyberg</surname><given-names>B</given-names></name><name name-style="western"><surname>Opgenorth</surname><given-names>M</given-names></name><name name-style="western"><surname>Weisenberger</surname><given-names>L</given-names></name><name name-style="western"><surname>Williams</surname><given-names>A</given-names></name><name name-style="western"><surname>Wolkis</surname><given-names>D</given-names></name><name name-style="western"><surname>Wood</surname><given-names>KR</given-names></name><name name-style="western"><surname>Keir</surname><given-names>M</given-names></name></person-group> (<year>2022</year>) Extinction risk of endemic vascular flora of Kaua’i Island, Hawai’i, based on IUCN assessments. Conservation Biology 36(4): e13896. <ext-link xlink:href="10.1111/cobi.13896" ext-link-type="doi" xlink:type="simple">https://doi.org/10.1111/cobi.13896</ext-link></mixed-citation></ref><ref id="B13"><mixed-citation xmlns:xlink="http://www.w3.org/1999/xlink" xlink:type="simple"><person-group><name name-style="western"><surname>Wood</surname><given-names>KR</given-names></name><name name-style="western"><surname>Oppenheimer</surname><given-names>H</given-names></name><name name-style="western"><surname>Keir</surname><given-names>M</given-names></name></person-group> (<year>2019</year>) A checklist of endemic Hawaiian vascular plant taxa from the Hawaiian Islands that are considered possibly extinct in the wild. Technical Report 314. The National Tropical Botanical Garden.</mixed-citation></ref><ref id="B11"><mixed-citation xmlns:xlink="http://www.w3.org/1999/xlink" xlink:type="simple"><person-group><name name-style="western"><surname>Wood</surname><given-names>KR</given-names></name><name name-style="western"><surname>Knope</surname><given-names>ML</given-names></name></person-group> (<year>2023</year>) <article-title><italic><tp:taxon-name><tp:taxon-name-part taxon-name-part-type="genus">Bidens</tp:taxon-name-part><tp:taxon-name-part taxon-name-part-type="species">wailele</tp:taxon-name-part></tp:taxon-name></italic> (<tp:taxon-name><tp:taxon-name-part taxon-name-part-type="family">Asteraceae</tp:taxon-name-part></tp:taxon-name>, <tp:taxon-name><tp:taxon-name-part taxon-name-part-type="tribe">Coreopsideae</tp:taxon-name-part></tp:taxon-name>): A new critically endangered species from Kaua‘i, Hawaiian Islands.</article-title><source>International Journal of Plant Sciences</source><volume>184</volume>(<issue>5</issue>): <fpage>378</fpage>–<lpage>386</lpage>. <ext-link xlink:href="10.1086/724311" ext-link-type="doi" xlink:type="simple">https://doi.org/10.1086/724311</ext-link></mixed-citation></ref><ref id="B3"><mixed-citation xmlns:xlink="http://www.w3.org/1999/xlink" xlink:type="simple">IUCN (<year>2012</year>) IUCN Red List Categories and Criteria Version 3.1 (2<sup>nd</sup> edn.). Prepared by the IUCN Criteria Review Working Group. IUCN, Cambridge.</mixed-citation></ref><ref id="B4"><mixed-citation xmlns:xlink="http://www.w3.org/1999/xlink" xlink:type="simple">IUCN (<year>2022</year>) Guidelines for using the IUCN Red List Categories and Criteria. Version 15.1. Prepared by the Standards and Petitions Committee. <ext-link xlink:href="https://www.iucnredlist.org/documents/RedListGuidelines.pdf" ext-link-type="uri" xlink:type="simple">https://www.iucnredlist.org/documents/RedListGuidelines.pdf</ext-link> [Accessed 17.12.2023]</mixed-citation></ref></ref-list></tp:taxon-treatment>
